# Supplementary material for: Low-Level Tolerance to Antibiotic Trimethoprim in QAC-Adapted Subpopulations of Listeria monocytogenes
Source: Foods. 2021 Aug 4;10(8):1800. doi: 10.3390/foods10081800 (PMC8393223; doi:10.3390/foods10081800)
Supplement: Supplementary file 1 [file foods-10-01800-s001.zip]

Archive with 1 entries (1 files):
- foods-1277551-supplementary.pdf
